# Supplementary material for: Long-Term Sequelae of Frostbite—A Scoping Review
Source: Int J Environ Res Public Health. 2021 Sep 14;18(18):9655. doi: 10.3390/ijerph18189655 (PMC8465633; doi:10.3390/ijerph18189655)
Supplement: Supplementary file 1 [file ijerph-18-09655-s001.zip]

Archive with 1 entries (1 files):
- ijerph-1344253-supplementary.pdf
